# Supplementary material for: Continuous Monitoring of Vital Signs Using Cameras: A Systematic Review
Source: Sensors (Basel). 2022 May 28;22(11):4097. doi: 10.3390/s22114097 (PMC9185528; doi:10.3390/s22114097)
Supplement: Supplementary file 1 [file sensors-22-04097-s001.zip]

Archive with 1 entries (1 files):
- sensors-1681808-supplementary.pdf
